# Supplementary material for: Expression of Concern: Global Regulator SATB1 Recruits β-Catenin and Regulates TH2 Differentiation in Wnt-Dependent Manner
Source: PLoS Biol. 2022 Nov 23;20(11):e3001908. doi: 10.1371/journal.pbio.3001908 (PMC9683845; doi:10.1371/journal.pbio.3001908)
Supplement: S1 File — (ZIP) [file pbio.3001908.s001.zip]

Archive with 19 entries (18 files):
- 6557773 Original Files/
- 6557773 Original Files/Fig 1.pptx
- 6557773 Original Files/Fig 1E left panel (1) (1).pptx
- 6557773 Original Files/Fig 1E right panel revised (3).pptx
- 6557773 Original Files/Fig 3.pptx
- 6557773 Original Files/Fig 4.pptx
- 6557773 Original Files/Fig 4D.xlsx
- 6557773 Original Files/Fig 5.pptx
- 6557773 Original Files/Fig 6.pptx
- 6557773 Original Files/Fig 7.pptx
- 6557773 Original Files/Fig 7b revised (2).pptx
- 6557773 Original Files/Fig S11a.pptx
- 6557773 Original Files/Fig S12.pptx
- 6557773 Original Files/Fig S2 revised (1).pptx
- 6557773 Original Files/Fig S2.pptx
- 6557773 Original Files/Fig S6 middle panel revised (1).pptx
- 6557773 Original Files/Fig S6.pptx
- 6557773 Original Files/Fig. 6B chart.xls
- 6557773 Original Files/Pulldown experiment Fig. 1D replicate.pptx
