# Supplementary material for: Expression of Concern: Global Regulator SATB1 Recruits β-Catenin and Regulates TH2 Differentiation in Wnt-Dependent Manner
Source: PLoS Biol. 2022 Nov 23;20(11):e3001908. doi: 10.1371/journal.pbio.3001908 (PMC9683845; doi:10.1371/journal.pbio.3001908)
Supplement: S1 File — (ZIP) [file pbio.3001908.s001.zip › 6557773 Original Files/Fig 4D.xlsx]

## Sheet: Sheet1
	Integrin B1
		I	II	III	Avg	SD
	Vector	1	1	1	1	0
	FL b-catenin	4.8	5.1	5.6	5.17	0.4
	FL b-catenin+SATB1	2.1	1.9	2.6	2.2	0.36
	N term- b catenin	3.1	3.2	2.8	3.03	0.21
	N term b-catenin+ SATB1	2.9	2.6	3.3	2.93	0.35
	SATB1	0.24	0.26	0.21	0.24	0.03
	Cyclin D1
		I	II	III	Avg	SD
	Vector	1	1	1	1	0
	FL b-catenin	7.3	7	6.6	6.97	0.35
	FL b-catenin+SATB1	4.1	3.5	3.7	3.77	0.31
	N term- b catenin	4.9	4.2	4.6	4.57	0.35
	N term b-catenin+ SATB1	4.8	4.1	4.3	4.4	0.36
	SATB1	0.51	0.53	0.48	0.51	0.03
