# Supplementary material for: Expression of Concern: Global Regulator SATB1 Recruits β-Catenin and Regulates TH2 Differentiation in Wnt-Dependent Manner
Source: PLoS Biol. 2022 Nov 23;20(11):e3001908. doi: 10.1371/journal.pbio.3001908 (PMC9683845; doi:10.1371/journal.pbio.3001908)
Supplement: S1 File — (ZIP) [file pbio.3001908.s001.zip › 6557773 Original Files/Fig. 6B chart.xls]

## Sheet: Sheet1
	Wnt expression (Fig 6b)
		I	II	III	Avg	Std. dev
	Wnt 1	0.3	0.2	0.3	0.266667	0.057735
	Wnt 2	25.1	32.5	26.7	28.1	3.89358
	Wnt 4	8.5	10.1	6.7	8.43333	1.70098
	Wnt 5a	4.8	2.1	3.8	3.56667	1.36504
	Wnt 5b	1	1	1	1	0
