# Supplementary material for: Expression of Concern: Global Regulator SATB1 Recruits β-Catenin and Regulates TH2 Differentiation in Wnt-Dependent Manner
Source: PLoS Biol. 2022 Nov 23;20(11):e3001908. doi: 10.1371/journal.pbio.3001908 (PMC9683845; doi:10.1371/journal.pbio.3001908)
Supplement: S2 File — (ZIP) [file pbio.3001908.s002.zip]

Archive with 4 entries (3 files):
- 6557773 Replicate Files/
- 6557773 Replicate Files/Coomassie blue stained protein gels_New.pptx
- 6557773 Replicate Files/Fig. 1D Pulldown experiment replicate_lanes overlapped with published image (2).pptx
- 6557773 Replicate Files/Pulldown_Repeat.pdf
